# Supplementary material for: Antimicrobial Activity of Bacillus amyloliquefaciens BS4 against Gram-Negative Pathogenic Bacteria
Source: Antibiotics (Basel). 2024 Mar 28;13(4):304. doi: 10.3390/antibiotics13040304 (PMC11047741; doi:10.3390/antibiotics13040304)
Supplement: Supplementary file 1 [file antibiotics-13-00304-s001.zip › Supplementary Table S1.xlsx]

## Sheet: Hoja 1
Supplementary Table S1: Determination of antagonistic activity from isolated yeast strains against E. coli ATCC 25922.
Strain	Genbank ID	Antagonic activity
Yarrowia lipolytica AMP3	FR856618.1	N.A.
Cystobasidium sp. 1LYP2	AM774153.1	N.A.
Pichia fermentans AMP4	MG015938.1	N.A.
Yarrowia lipolytica AMJ6	MG015940.1	N.A.
Meyerozyma guilliermondii 1RYL1	MH656369	N.A.
Yarrowia lipolytica LT81	MG018364	N.A.
Meyerozyma guilliermondii 3RMP1	MH656385	N.A.
Yarrowia lipolytica IM	MF101734.1	N.A.
Yarrowia lipolytica 2SNP2	MH656365	N.A.
Meyerozyma guilliermondii 2LHJ2	MH656367	N.A.
Meyerozyma guilliermondii 3RSJJ1	MH656386	N.A.
Rhodotorula mucilaginosa 2LQP3	MG018366.1	N.A.
Yarrowia lipolytica AMP5	MF101734.1	N.A.
Pichia fermentans 9JSAL1	KY442835.1	N.A.
Meyerozyma guilliermondii 4LYP0	MF769607.1	N.A.
Rhodotorula mucilaginosa 4A	MF927654.1	N.A.
Rhodotorula mucilaginosa 4B	MG707723.1	N.A.
Rhodotorula mucilaginosa 2RHP5	MG707723.1	N.A.
Yarrowia lipolytica 2RHP4	MF101734.1	N.A.
Meyerozyma guilliermondii 4LYP3	MG736036.1	N.A.
Saccharomyces cerevisiae SC	KX428530.1	N.A.
Yarrowia lipolytica 4.2.1.	MF101734.1	N.A.
Pichia fermentans 8JSAL1	KY442835.1	N.A.
Pichia fermentans 2RYP11	KY442835.1	N.A.
Yarrowia lipolytica 13M	N.ID	N.A.
Rhodotorula mucilaginosa 18Z1	N.ID	N.A.
2RYP5	N.ID	N.A.
TLJ4	N.ID	N.A.
TLJ7	N.ID	N.A.
TLJ8	N.ID	N.A.
N.ID: Not Identifier
N.A.: Not activity
