# Supplementary material for: Antimicrobial Activity of Bacillus amyloliquefaciens BS4 against Gram-Negative Pathogenic Bacteria
Source: Antibiotics (Basel). 2024 Mar 28;13(4):304. doi: 10.3390/antibiotics13040304 (PMC11047741; doi:10.3390/antibiotics13040304)
Supplement: Supplementary file 1 [file antibiotics-13-00304-s001.zip › Supplementary Table S2.xlsx]

## Sheet: Hoja 1
Supplementary Table S2: Determination of antagonistic activity from isolated Bacillus strains against E. coli ATCC 25922
Strain	Antagonic activity
Bacillus thuringiensis CatNa2.A.2	N.A.
Bacillus thuringiensis CatNa2.A.1	N.A.
Bacillus sp. ChiVIBa	N.A.
Bacillus thuringiensis LimVII.A	N.A.
Bacillus thuringiensis SulMa16A.1	N.A.
Bacillus thuringiensis ChiI.A	N.A.
Bacillus sp. HD73	N.A.
Bacillus sp. ChiVIAa	N.A.
Bacillus sp. LimVIIIFa	N.A.
Bacillus sp. ChiVICa	N.A.
Bacillus sp. LimVIIICa	N.A.
Bacillus sp. LimVIIIBa	N.A.
Bacillus sp. LimVIIIC2a	N.A.
Bacillus sp. LimVIBa	N.A.
Bacillus thuringiensis Bti (VHO)	N.A.
Bacillus sp. 9AHI	N.A.
Bacillus sp. Ica2	N.A.
Bacillus sp. 1PCB	N.A.
Bacillus sp. A3	N.A.
Bacillus sp. J8	N.A.
Bacillus sp. 10PA	N.A.
Bacillus sp. B9	N.A.
Bacillus sp. 16AH	N.A.
Bacillus sp. 11PB	N.A.
Bacillus sp. 5PC	N.A.
Bacillus sp. 21AH	N.A.
Bacillus sp. BPA	N.A.
Bacillus sp. 120A	N.A.
Bacillus sp. BS3	A
Bacillus sp. BS4	A
Bacillus sp. BS17	A
Bacillus sp. BS21	A
A: Activity
N.A.: Not activity
