# Supplementary material for: Antimicrobial Activity of Bacillus amyloliquefaciens BS4 against Gram-Negative Pathogenic Bacteria
Source: Antibiotics (Basel). 2024 Mar 28;13(4):304. doi: 10.3390/antibiotics13040304 (PMC11047741; doi:10.3390/antibiotics13040304)
Supplement: Supplementary file 1 [file antibiotics-13-00304-s001.zip › Supplementary Table S3.xlsx]

## Sheet: Hoja 1
Supplementary Table S3: Effect of enzymes, temperature, surfactants, other chemicals, and metal salts on the antimicrobial activity of the CFS of the BS4 strain
Treatment	Zone of inhibition (mm)
Enzyme Proteinasa K
2 mg/L	15.33 ± 0.58
10 mg/L	11.67 ± 0.58
Temperature (°C)
30°C	17.50 ± 0.71
60°C	16.00 ± 0
100°C	13.00 ± 0
121°C	N.A.
Surfactants and other chemicals
EDTA 2mM	17.67 ± 0.58
EDTA 5mM	18.00 ± 1.00
EDTA 50mM	20.67 ± 1.15
Urea (1%)	18.00 ± 0
Tritón X-100 (1%)	N.A.
Tween 80 (1%)	N.A.
SDS (1%)	9.00 ± 0.5
Metal Salts
MgSO4	16.83 ± 0.68
ZnSO4	16.65 ± 0.98
FeSO4	15.50 ± 0.51
CaCl2	16.48 ± 0.68
Control	18.17 ± 0.24
N.A: Not activity
